# Supplementary material for: Situational and Dispositional Achievement Goals’ Relationships with Measures of State and Trait Sport Confidence: A Systematic Review and Meta-Analysis
Source: Eur J Investig Health Psychol Educ. 2026 Jan 30;16(2):18. doi: 10.3390/ejihpe16020018 (PMC12939003; doi:10.3390/ejihpe16020018)
Supplement: Supplementary file 1 [file ejihpe-16-00018-s001.zip]

Archive with 1 entries (1 files):
- ejihpe-4013360-supplementary.pdf
